# Supplementary material for: Palladium-catalyzed difluoromethylthiolation of heteroaryl bromides, iodides, triflates and aryl iodides
Source: Chem Sci. 2016 Feb 17;7(6):3757–62. doi: 10.1039/c6sc00082g (PMC6008600; doi:10.1039/c6sc00082g)
Supplement: Supplementary file 2 [file SC-007-C6SC00082G-s002.cif]

# Electronic Supplementary Material (ESI) for Chemical Science.
# This journal is © The Royal Society of Chemistry 2016

####################################################################### 
# 
# This file contains crystal structure data downloaded from the 
# Cambridge Structural Database (CSD) hosted by the Cambridge 
# Crystallographic Data Centre (CCDC).
# 
# Full information about CCDC data access policies and citation 
# guidelines are available at http://www.ccdc.cam.ac.uk/access/V1 
# 
# Audit and citation data items may have been added by the CCDC. 
# Please retain this information to preserve the provenance of 
# this file and to allow appropriate attribution of the data. 
# 
#######################################################################

data_mo_dm15772_0m
_database_code_depnum_ccdc_archive 'CCDC 1436785'
_audit_update_record             
;
2015-11-13 deposited with the CCDC.
2016-02-26 downloaded from the CCDC.
;
_audit_creation_date             2015-10-16
_audit_creation_method           
;
Olex2 1.2
(compiled 2014.07.22 svn.r2960 for OlexSys, GUI svn.r4862)
;
_shelxl_version_number           2014-3
_chemical_name_common            ?
_chemical_name_systematic        
;
 ?
;
_chemical_formula_moiety         'C44 H36 Br N O P2 Pd'
_chemical_formula_sum            'C44 H36 Br N O P2 Pd'
_chemical_formula_weight         842.99
_chemical_melting_point          ?
loop_
_atom_type_symbol
_atom_type_description
_atom_type_scat_dispersion_real
_atom_type_scat_dispersion_imag
_atom_type_scat_source
C C 0.0033 0.0016 'International Tables Vol C Tables 4.2.6.8 and 6.1.1.4'
H H 0.0000 0.0000 'International Tables Vol C Tables 4.2.6.8 and 6.1.1.4'
Br Br -0.2901 2.4595 'International Tables Vol C Tables 4.2.6.8 and 6.1.1.4'
N N 0.0061 0.0033 'International Tables Vol C Tables 4.2.6.8 and 6.1.1.4'
O O 0.0106 0.0060 'International Tables Vol C Tables 4.2.6.8 and 6.1.1.4'
P P 0.1023 0.0942 'International Tables Vol C Tables 4.2.6.8 and 6.1.1.4'
Pd Pd -0.9988 1.0072 'International Tables Vol C Tables 4.2.6.8 and 6.1.1.4'

_shelx_space_group_comment       
;
The symmetry employed for this shelxl refinement is uniquely defined
by the following loop, which should always be used as a source of
symmetry information in preference to the above space-group names.
They are only intended as comments.
;
_space_group_crystal_system      triclinic
_space_group_IT_number           2
_space_group_name_H-M_alt        'P -1'
_space_group_name_Hall           '-P 1'
loop_
_space_group_symop_operation_xyz
'x, y, z'
'-x, -y, -z'

_cell_length_a                   11.120(2)
_cell_length_b                   12.074(3)
_cell_length_c                   15.487(4)
_cell_angle_alpha                69.218(4)
_cell_angle_beta                 72.309(4)
_cell_angle_gamma                70.811(4)
_cell_volume                     1794.2(7)
_cell_formula_units_Z            2
_cell_measurement_reflns_used    2120
_cell_measurement_temperature    130
_cell_measurement_theta_max      23.55
_cell_measurement_theta_min      2.66
_shelx_estimated_absorpt_T_max   0.872
_shelx_estimated_absorpt_T_min   0.779
_exptl_absorpt_coefficient_mu    1.757
_exptl_absorpt_correction_T_max  0.7456
_exptl_absorpt_correction_T_min  0.4851
_exptl_absorpt_correction_type   multi-scan
_exptl_absorpt_process_details   
;
SADABS-2008/1 (Bruker,2008) was used for absorption correction.
wR2(int) was 0.0854 before and 0.0487 after correction.
The Ratio of minimum to maximum transmission is 0.6506.
The \l/2 correction factor is 0.0015.
;
_exptl_crystal_colour            colourless
_exptl_crystal_colour_primary    colourless
_exptl_crystal_density_diffrn    1.560
_exptl_crystal_density_meas      .
_exptl_crystal_density_method    ?
_exptl_crystal_description       block
_exptl_crystal_F_000             852
_exptl_crystal_size_max          0.15
_exptl_crystal_size_mid          0.1
_exptl_crystal_size_min          0.08
_exptl_special_details           
;
 ?
;
_exptl_transmission_factor_max   ?
_exptl_transmission_factor_min   ?
_diffrn_reflns_av_R_equivalents  0.0553
_diffrn_reflns_av_unetI/netI     0.0996
_diffrn_reflns_Laue_measured_fraction_full 1.000
_diffrn_reflns_Laue_measured_fraction_max 0.996
_diffrn_reflns_limit_h_max       12
_diffrn_reflns_limit_h_min       -14
_diffrn_reflns_limit_k_max       15
_diffrn_reflns_limit_k_min       -14
_diffrn_reflns_limit_l_max       20
_diffrn_reflns_limit_l_min       -20
_diffrn_reflns_number            14978
_diffrn_reflns_point_group_measured_fraction_full 1.000
_diffrn_reflns_point_group_measured_fraction_max 0.996
_diffrn_reflns_theta_full        26.000
_diffrn_reflns_theta_max         27.714
_diffrn_reflns_theta_min         1.862
_diffrn_ambient_temperature      130
_diffrn_detector_area_resol_mean ?
_diffrn_measured_fraction_theta_full 1.000
_diffrn_measured_fraction_theta_max 0.996
_diffrn_measurement_device_type  'Bruker APEX-II CCD'
_diffrn_measurement_method       '\f and \w scans'
_diffrn_radiation_monochromator  graphite
_diffrn_radiation_type           MoK\a
_diffrn_radiation_wavelength     0.71073
_diffrn_source                   ?
_diffrn_standards_number         0
_reflns_Friedel_coverage         0.000
_reflns_Friedel_fraction_full    .
_reflns_Friedel_fraction_max     .
_reflns_number_gt                5641
_reflns_number_total             8389
_reflns_special_details          
;
 Reflections were merged by SHELXL according to the crystal
 class for the calculation of statistics and refinement.
 
 _reflns_Friedel_fraction is defined as the number of unique
 Friedel pairs measured divided by the number that would be
 possible theoretically, ignoring centric projections and
 systematic absences.
;
_reflns_threshold_expression     'I > 2\s(I)'
_computing_cell_refinement       'SAINT v7.68A (Bruker, 2009)'
_computing_data_collection       ?
_computing_data_reduction        'SAINT v7.68A (Bruker, 2009)'
_computing_molecular_graphics    'Olex2 (Dolomanov et al., 2009)'
_computing_publication_material  'Olex2 (Dolomanov et al., 2009)'
_computing_structure_refinement  'XL (Sheldrick, 2008)'
_computing_structure_solution    'ShelXS (Sheldrick, 2008)'
_refine_diff_density_max         1.368
_refine_diff_density_min         -1.253
_refine_diff_density_rms         0.138
_refine_ls_extinction_coef       .
_refine_ls_extinction_method     none
_refine_ls_goodness_of_fit_ref   0.972
_refine_ls_hydrogen_treatment    constr
_refine_ls_matrix_type           full
_refine_ls_number_parameters     453
_refine_ls_number_reflns         8389
_refine_ls_number_restraints     0
_refine_ls_R_factor_all          0.0928
_refine_ls_R_factor_gt           0.0544
_refine_ls_restrained_S_all      0.972
_refine_ls_shift/su_max          0.000
_refine_ls_shift/su_mean         0.000
_refine_ls_structure_factor_coef Fsqd
_refine_ls_weighting_details     
'w=1/[\s^2^(Fo^2^)+(0.0637P)^2^] where P=(Fo^2^+2Fc^2^)/3'
_refine_ls_weighting_scheme      calc
_refine_ls_wR_factor_gt          0.1207
_refine_ls_wR_factor_ref         0.1383
_refine_special_details          
;
 ?
;
_olex2_refinement_description    
;
1. Fixed Uiso
 At 1.2 times of:
  All C(H) groups
 At 1.5 times of:
  All C(H,H,H) groups
2.a Aromatic/amide H refined with riding coordinates:
 C3(H3), C4(H4), C5(H5), C9(H9), C10(H10), C11(H11), C17(H17), C18(H18),
 C19(H19), C20(H20), C21(H21), C23(H23), C24(H24), C25(H25), C26(H26), C27(H27),
  C29(H29), C30(H30), C31(H31), C32(H32), C33(H33), C35(H35), C36(H36),
 C37(H37), C38(H38), C39(H39), C41(H41), C42(H42), C43(H43), C44(H44)
2.b Idealised Me refined as rotating group:
 C14(H14A,H14B,H14C), C15(H15A,H15B,H15C)
;
_atom_sites_solution_hydrogens   geom
_atom_sites_solution_primary     direct
_atom_sites_solution_secondary   ?
loop_
_atom_site_label
_atom_site_type_symbol
_atom_site_fract_x
_atom_site_fract_y
_atom_site_fract_z
_atom_site_U_iso_or_equiv
_atom_site_adp_type
_atom_site_occupancy
_atom_site_site_symmetry_order
_atom_site_calc_flag
_atom_site_refinement_flags_posn
_atom_site_refinement_flags_adp
_atom_site_refinement_flags_occupancy
_atom_site_disorder_assembly
_atom_site_disorder_group
Pd1 Pd 0.47786(3) 0.11841(3) 0.31187(3) 0.01873(11) Uani 1 1 d . . . . .
Br1 Br 0.34350(5) 0.00472(5) 0.28185(4) 0.02687(14) Uani 1 1 d . . . . .
P1 P 0.65826(12) 0.03872(12) 0.21105(9) 0.0205(3) Uani 1 1 d . . . . .
P2 P 0.29561(12) 0.27364(12) 0.33732(9) 0.0205(3) Uani 1 1 d . . . . .
O1 O 0.4426(3) 0.2597(3) 0.1387(2) 0.0198(7) Uani 1 1 d . . . . .
N1 N 0.7079(4) 0.3428(4) 0.3087(4) 0.0330(11) Uani 1 1 d . . . . .
C1 C 0.5056(4) 0.1902(5) 0.0749(4) 0.0205(10) Uani 1 1 d . . . . .
C2 C 0.6066(5) 0.0882(5) 0.0985(4) 0.0222(11) Uani 1 1 d . . . . .
C3 C 0.6715(5) 0.0237(5) 0.0321(4) 0.0250(11) Uani 1 1 d . . . . .
H3 H 0.7421 -0.0455 0.0457 0.030 Uiso 1 1 calc R . . . .
C4 C 0.6353(5) 0.0582(5) -0.0529(4) 0.0266(11) Uani 1 1 d . . . . .
H4 H 0.6808 0.0135 -0.0977 0.032 Uiso 1 1 calc R . . . .
C5 C 0.5314(5) 0.1591(5) -0.0728(4) 0.0244(11) Uani 1 1 d . . . . .
H5 H 0.5050 0.1813 -0.1308 0.029 Uiso 1 1 calc R . . . .
C6 C 0.4664(5) 0.2271(5) -0.0103(4) 0.0226(11) Uani 1 1 d . . . . .
C7 C 0.3601(6) 0.3429(5) -0.0306(4) 0.0331(13) Uani 1 1 d . . . . .
C8 C 0.2620(5) 0.3507(5) 0.0620(4) 0.0280(12) Uani 1 1 d . . . . .
C9 C 0.1298(6) 0.4017(6) 0.0700(5) 0.0433(17) Uani 1 1 d . . . . .
H9 H 0.0942 0.4328 0.0151 0.052 Uiso 1 1 calc R . . . .
C10 C 0.0481(6) 0.4086(6) 0.1565(5) 0.0468(18) Uani 1 1 d . . . . .
H10 H -0.0430 0.4417 0.1606 0.056 Uiso 1 1 calc R . . . .
C11 C 0.0980(5) 0.3677(5) 0.2362(4) 0.0340(14) Uani 1 1 d . . . . .
H11 H 0.0412 0.3731 0.2952 0.041 Uiso 1 1 calc R . . . .
C12 C 0.2316(5) 0.3185(5) 0.2315(4) 0.0246(11) Uani 1 1 d . . . . .
C13 C 0.3110(5) 0.3105(4) 0.1434(4) 0.0237(11) Uani 1 1 d . . . . .
C14 C 0.2956(7) 0.3463(7) -0.1058(5) 0.062(2) Uani 1 1 d . . . . .
H14A H 0.3625 0.3326 -0.1617 0.094 Uiso 1 1 calc GR . . . .
H14B H 0.2348 0.4263 -0.1233 0.094 Uiso 1 1 calc GR . . . .
H14C H 0.2480 0.2822 -0.0807 0.094 Uiso 1 1 calc GR . . . .
C15 C 0.4189(8) 0.4532(6) -0.0655(5) 0.062(2) Uani 1 1 d . . . . .
H15A H 0.4649 0.4490 -0.0191 0.093 Uiso 1 1 calc GR . . . .
H15B H 0.3492 0.5287 -0.0735 0.093 Uiso 1 1 calc GR . . . .
H15C H 0.4802 0.4527 -0.1262 0.093 Uiso 1 1 calc GR . . . .
C16 C 0.7253(5) -0.1265(5) 0.2395(4) 0.0238(11) Uani 1 1 d . . . . .
C17 C 0.8543(5) -0.1782(5) 0.2026(4) 0.0327(13) Uani 1 1 d . . . . .
H17 H 0.9086 -0.1277 0.1580 0.039 Uiso 1 1 calc R . . . .
C18 C 0.9028(6) -0.3040(6) 0.2314(5) 0.0387(15) Uani 1 1 d . . . . .
H18 H 0.9911 -0.3392 0.2069 0.046 Uiso 1 1 calc R . . . .
C19 C 0.8250(6) -0.3790(5) 0.2952(4) 0.0371(14) Uani 1 1 d . . . . .
H19 H 0.8583 -0.4652 0.3131 0.044 Uiso 1 1 calc R . . . .
C20 C 0.6994(6) -0.3274(5) 0.3321(4) 0.0367(14) Uani 1 1 d . . . . .
H20 H 0.6454 -0.3780 0.3769 0.044 Uiso 1 1 calc R . . . .
C21 C 0.6501(5) -0.2024(5) 0.3051(4) 0.0269(12) Uani 1 1 d . . . . .
H21 H 0.5628 -0.1680 0.3321 0.032 Uiso 1 1 calc R . . . .
C22 C 0.8053(5) 0.0926(5) 0.1771(4) 0.0263(11) Uani 1 1 d . . . . .
C23 C 0.8487(5) 0.1597(6) 0.0869(4) 0.0386(15) Uani 1 1 d . . . . .
H23 H 0.7969 0.1874 0.0410 0.046 Uiso 1 1 calc R . . . .
C24 C 0.9700(6) 0.1872(7) 0.0628(5) 0.0458(17) Uani 1 1 d . . . . .
H24 H 1.0007 0.2334 0.0005 0.055 Uiso 1 1 calc R . . . .
C25 C 1.0444(6) 0.1468(6) 0.1300(5) 0.0457(17) Uani 1 1 d . . . . .
H25 H 1.1272 0.1641 0.1138 0.055 Uiso 1 1 calc R . . . .
C26 C 0.9986(6) 0.0817(6) 0.2205(5) 0.0412(16) Uani 1 1 d . . . . .
H26 H 1.0499 0.0546 0.2666 0.049 Uiso 1 1 calc R . . . .
C27 C 0.8796(5) 0.0554(5) 0.2450(4) 0.0327(13) Uani 1 1 d . . . . .
H27 H 0.8481 0.0118 0.3081 0.039 Uiso 1 1 calc R . . . .
C28 C 0.1572(5) 0.2477(5) 0.4359(4) 0.0257(11) Uani 1 1 d . . . . .
C29 C 0.1319(5) 0.1340(5) 0.4673(4) 0.0297(12) Uani 1 1 d . . . . .
H29 H 0.1865 0.0718 0.4388 0.036 Uiso 1 1 calc R . . . .
C30 C 0.0272(6) 0.1106(6) 0.5405(4) 0.0350(14) Uani 1 1 d . . . . .
H30 H 0.0090 0.0326 0.5610 0.042 Uiso 1 1 calc R . . . .
C31 C -0.0507(5) 0.1983(5) 0.5839(4) 0.0309(13) Uani 1 1 d . . . . .
H31 H -0.1220 0.1813 0.6347 0.037 Uiso 1 1 calc R . . . .
C32 C -0.0247(6) 0.3105(6) 0.5532(5) 0.0503(19) Uani 1 1 d . . . . .
H32 H -0.0784 0.3718 0.5831 0.060 Uiso 1 1 calc R . . . .
C33 C 0.0788(6) 0.3363(5) 0.4792(5) 0.0421(16) Uani 1 1 d . . . . .
H33 H 0.0957 0.4149 0.4583 0.051 Uiso 1 1 calc R . . . .
C34 C 0.3185(4) 0.4174(5) 0.3359(4) 0.0229(11) Uani 1 1 d . . . . .
C35 C 0.2922(5) 0.5232(5) 0.2651(4) 0.0297(12) Uani 1 1 d . . . . .
H35 H 0.2582 0.5237 0.2156 0.036 Uiso 1 1 calc R . . . .
C36 C 0.3147(6) 0.6300(6) 0.2649(4) 0.0382(14) Uani 1 1 d . . . . .
H36 H 0.2982 0.7023 0.2146 0.046 Uiso 1 1 calc R . . . .
C37 C 0.3605(5) 0.6312(6) 0.3371(5) 0.0375(15) Uani 1 1 d . . . . .
H37 H 0.3768 0.7040 0.3366 0.045 Uiso 1 1 calc R . . . .
C38 C 0.3828(5) 0.5267(6) 0.4105(5) 0.0390(15) Uani 1 1 d . . . . .
H38 H 0.4126 0.5278 0.4615 0.047 Uiso 1 1 calc R . . . .
C39 C 0.3622(5) 0.4197(5) 0.4103(4) 0.0321(13) Uani 1 1 d . . . . .
H39 H 0.3778 0.3478 0.4611 0.039 Uiso 1 1 calc R . . . .
C40 C 0.5863(4) 0.1922(5) 0.3483(4) 0.0206(10) Uani 1 1 d . . . . .
C41 C 0.6355(5) 0.2909(5) 0.2874(4) 0.0249(11) Uani 1 1 d . . . . .
H41 H 0.6164 0.3240 0.2261 0.030 Uiso 1 1 calc R . . . .
C42 C 0.7340(6) 0.2938(5) 0.3944(5) 0.0359(14) Uani 1 1 d . . . . .
H42 H 0.7867 0.3277 0.4110 0.043 Uiso 1 1 calc R . . . .
C43 C 0.6895(5) 0.1974(5) 0.4601(4) 0.0327(13) Uani 1 1 d . . . . .
H43 H 0.7102 0.1666 0.5208 0.039 Uiso 1 1 calc R . . . .
C44 C 0.6138(5) 0.1449(5) 0.4373(4) 0.0245(11) Uani 1 1 d . . . . .
H44 H 0.5817 0.0779 0.4819 0.029 Uiso 1 1 calc R . . . .

loop_
_atom_site_aniso_label
_atom_site_aniso_U_11
_atom_site_aniso_U_22
_atom_site_aniso_U_33
_atom_site_aniso_U_23
_atom_site_aniso_U_13
_atom_site_aniso_U_12
Pd1 0.01711(19) 0.0190(2) 0.0212(2) -0.00778(16) -0.00545(14) -0.00242(15)
Br1 0.0254(3) 0.0289(3) 0.0299(3) -0.0124(2) -0.0062(2) -0.0066(2)
P1 0.0165(6) 0.0222(7) 0.0230(7) -0.0084(6) -0.0055(5) -0.0018(5)
P2 0.0195(6) 0.0193(7) 0.0232(7) -0.0089(5) -0.0051(5) -0.0019(5)
O1 0.0200(17) 0.0222(18) 0.0204(18) -0.0103(15) -0.0051(14) -0.0038(14)
N1 0.033(3) 0.028(3) 0.038(3) -0.008(2) -0.007(2) -0.010(2)
C1 0.016(2) 0.025(3) 0.024(3) -0.011(2) -0.0018(19) -0.008(2)
C2 0.020(2) 0.027(3) 0.021(3) -0.008(2) -0.001(2) -0.009(2)
C3 0.022(3) 0.029(3) 0.024(3) -0.006(2) -0.003(2) -0.009(2)
C4 0.028(3) 0.029(3) 0.025(3) -0.012(2) 0.000(2) -0.009(2)
C5 0.031(3) 0.023(3) 0.023(3) -0.002(2) -0.009(2) -0.014(2)
C6 0.021(2) 0.018(3) 0.029(3) -0.002(2) -0.009(2) -0.007(2)
C7 0.050(4) 0.021(3) 0.024(3) -0.005(2) -0.020(3) 0.006(3)
C8 0.034(3) 0.022(3) 0.031(3) -0.010(2) -0.014(2) -0.001(2)
C9 0.043(4) 0.046(4) 0.045(4) -0.024(3) -0.032(3) 0.017(3)
C10 0.028(3) 0.057(4) 0.058(4) -0.032(4) -0.024(3) 0.018(3)
C11 0.027(3) 0.034(3) 0.040(3) -0.019(3) -0.010(3) 0.006(2)
C12 0.028(3) 0.019(3) 0.030(3) -0.008(2) -0.016(2) 0.000(2)
C13 0.028(3) 0.013(2) 0.031(3) -0.009(2) -0.014(2) 0.005(2)
C14 0.059(5) 0.075(5) 0.054(5) -0.040(4) -0.039(4) 0.030(4)
C15 0.094(6) 0.025(3) 0.041(4) -0.003(3) 0.004(4) -0.006(4)
C16 0.024(3) 0.026(3) 0.025(3) -0.013(2) -0.011(2) 0.001(2)
C17 0.025(3) 0.037(3) 0.034(3) -0.015(3) -0.007(2) -0.001(3)
C18 0.024(3) 0.037(4) 0.051(4) -0.020(3) -0.013(3) 0.009(3)
C19 0.042(4) 0.025(3) 0.039(3) -0.011(3) -0.016(3) 0.007(3)
C20 0.044(4) 0.026(3) 0.032(3) -0.002(3) -0.006(3) -0.009(3)
C21 0.029(3) 0.023(3) 0.023(3) -0.007(2) -0.004(2) -0.001(2)
C22 0.020(3) 0.027(3) 0.034(3) -0.014(2) -0.002(2) -0.005(2)
C23 0.029(3) 0.056(4) 0.034(3) -0.015(3) -0.005(2) -0.013(3)
C24 0.033(3) 0.064(5) 0.041(4) -0.013(3) 0.008(3) -0.029(3)
C25 0.023(3) 0.050(4) 0.064(5) -0.018(4) -0.002(3) -0.014(3)
C26 0.027(3) 0.045(4) 0.059(4) -0.015(3) -0.020(3) -0.008(3)
C27 0.026(3) 0.038(3) 0.034(3) -0.009(3) -0.007(2) -0.009(3)
C28 0.021(3) 0.025(3) 0.033(3) -0.010(2) -0.007(2) -0.004(2)
C29 0.033(3) 0.029(3) 0.029(3) -0.016(2) -0.002(2) -0.005(2)
C30 0.043(3) 0.033(3) 0.033(3) -0.014(3) 0.004(3) -0.020(3)
C31 0.023(3) 0.035(3) 0.035(3) -0.014(3) 0.001(2) -0.010(2)
C32 0.047(4) 0.030(3) 0.066(5) -0.026(3) 0.018(3) -0.014(3)
C33 0.038(3) 0.022(3) 0.056(4) -0.015(3) 0.012(3) -0.010(3)
C34 0.014(2) 0.023(3) 0.030(3) -0.015(2) 0.002(2) -0.002(2)
C35 0.027(3) 0.028(3) 0.033(3) -0.009(3) 0.000(2) -0.011(2)
C36 0.040(3) 0.029(3) 0.040(4) -0.006(3) 0.005(3) -0.017(3)
C37 0.023(3) 0.035(3) 0.060(4) -0.026(3) 0.007(3) -0.013(3)
C38 0.029(3) 0.043(4) 0.059(4) -0.036(3) -0.008(3) -0.005(3)
C39 0.028(3) 0.032(3) 0.038(3) -0.015(3) -0.010(2) 0.000(2)
C40 0.015(2) 0.023(3) 0.024(3) -0.011(2) -0.0072(19) 0.002(2)
C41 0.022(3) 0.024(3) 0.028(3) -0.007(2) -0.005(2) -0.006(2)
C42 0.037(3) 0.036(3) 0.049(4) -0.016(3) -0.016(3) -0.017(3)
C43 0.034(3) 0.037(3) 0.035(3) -0.012(3) -0.018(3) -0.007(3)
C44 0.025(3) 0.024(3) 0.027(3) -0.009(2) -0.005(2) -0.007(2)

_geom_special_details            
;
 All esds (except the esd in the dihedral angle between two l.s. planes)
 are estimated using the full covariance matrix.  The cell esds are taken
 into account individually in the estimation of esds in distances, angles
 and torsion angles; correlations between esds in cell parameters are only
 used when they are defined by crystal symmetry.  An approximate (isotropic)
 treatment of cell esds is used for estimating esds involving l.s. planes.
;
loop_
_geom_bond_atom_site_label_1
_geom_bond_atom_site_label_2
_geom_bond_distance
_geom_bond_site_symmetry_2
_geom_bond_publ_flag
Pd1 Br1 2.5605(7) . ?
Pd1 P1 2.2982(14) . ?
Pd1 P2 2.3059(14) . ?
Pd1 C40 2.010(5) . ?
P1 C2 1.835(5) . ?
P1 C16 1.824(5) . ?
P1 C22 1.818(5) . ?
P2 C12 1.820(5) . ?
P2 C28 1.830(5) . ?
P2 C34 1.827(5) . ?
O1 C1 1.398(6) . ?
O1 C13 1.379(6) . ?
N1 C41 1.337(7) . ?
N1 C42 1.326(7) . ?
C1 C2 1.390(7) . ?
C1 C6 1.391(7) . ?
C2 C3 1.391(7) . ?
C3 H3 0.9500 . ?
C3 C4 1.375(7) . ?
C4 H4 0.9500 . ?
C4 C5 1.392(7) . ?
C5 H5 0.9500 . ?
C5 C6 1.372(7) . ?
C6 C7 1.509(7) . ?
C7 C8 1.528(8) . ?
C7 C14 1.526(8) . ?
C7 C15 1.530(9) . ?
C8 C9 1.379(8) . ?
C8 C13 1.390(7) . ?
C9 H9 0.9500 . ?
C9 C10 1.384(9) . ?
C10 H10 0.9500 . ?
C10 C11 1.372(8) . ?
C11 H11 0.9500 . ?
C11 C12 1.396(7) . ?
C12 C13 1.398(7) . ?
C14 H14A 0.9800 . ?
C14 H14B 0.9800 . ?
C14 H14C 0.9800 . ?
C15 H15A 0.9800 . ?
C15 H15B 0.9800 . ?
C15 H15C 0.9800 . ?
C16 C17 1.393(7) . ?
C16 C21 1.377(7) . ?
C17 H17 0.9500 . ?
C17 C18 1.387(8) . ?
C18 H18 0.9500 . ?
C18 C19 1.380(9) . ?
C19 H19 0.9500 . ?
C19 C20 1.364(8) . ?
C20 H20 0.9500 . ?
C20 C21 1.378(8) . ?
C21 H21 0.9500 . ?
C22 C23 1.373(8) . ?
C22 C27 1.392(7) . ?
C23 H23 0.9500 . ?
C23 C24 1.403(8) . ?
C24 H24 0.9500 . ?
C24 C25 1.380(9) . ?
C25 H25 0.9500 . ?
C25 C26 1.374(9) . ?
C26 H26 0.9500 . ?
C26 C27 1.372(8) . ?
C27 H27 0.9500 . ?
C28 C29 1.377(8) . ?
C28 C33 1.376(7) . ?
C29 H29 0.9500 . ?
C29 C30 1.381(8) . ?
C30 H30 0.9500 . ?
C30 C31 1.367(8) . ?
C31 H31 0.9500 . ?
C31 C32 1.365(8) . ?
C32 H32 0.9500 . ?
C32 C33 1.385(8) . ?
C33 H33 0.9500 . ?
C34 C35 1.369(8) . ?
C34 C39 1.392(7) . ?
C35 H35 0.9500 . ?
C35 C36 1.391(8) . ?
C36 H36 0.9500 . ?
C36 C37 1.369(9) . ?
C37 H37 0.9500 . ?
C37 C38 1.376(9) . ?
C38 H38 0.9500 . ?
C38 C39 1.386(8) . ?
C39 H39 0.9500 . ?
C40 C41 1.389(7) . ?
C40 C44 1.379(7) . ?
C41 H41 0.9500 . ?
C42 H42 0.9500 . ?
C42 C43 1.366(8) . ?
C43 H43 0.9500 . ?
C43 C44 1.388(7) . ?
C44 H44 0.9500 . ?

loop_
_geom_angle_atom_site_label_1
_geom_angle_atom_site_label_2
_geom_angle_atom_site_label_3
_geom_angle
_geom_angle_site_symmetry_1
_geom_angle_site_symmetry_3
_geom_angle_publ_flag
P1 Pd1 Br1 90.38(4) . . ?
P1 Pd1 P2 149.77(5) . . ?
P2 Pd1 Br1 91.24(4) . . ?
C40 Pd1 Br1 173.67(15) . . ?
C40 Pd1 P1 90.35(14) . . ?
C40 Pd1 P2 91.30(14) . . ?
C2 P1 Pd1 104.33(16) . . ?
C16 P1 Pd1 119.20(18) . . ?
C16 P1 C2 107.6(2) . . ?
C22 P1 Pd1 120.31(18) . . ?
C22 P1 C2 102.5(2) . . ?
C22 P1 C16 101.3(2) . . ?
C12 P2 Pd1 102.70(17) . . ?
C12 P2 C28 105.0(2) . . ?
C12 P2 C34 102.2(2) . . ?
C28 P2 Pd1 122.11(18) . . ?
C34 P2 Pd1 118.37(16) . . ?
C34 P2 C28 103.9(2) . . ?
C13 O1 C1 116.1(4) . . ?
C42 N1 C41 116.2(5) . . ?
C2 C1 O1 118.5(4) . . ?
C2 C1 C6 122.7(5) . . ?
C6 C1 O1 118.7(4) . . ?
C1 C2 P1 122.9(4) . . ?
C1 C2 C3 117.4(5) . . ?
C3 C2 P1 119.7(4) . . ?
C2 C3 H3 119.4 . . ?
C4 C3 C2 121.2(5) . . ?
C4 C3 H3 119.4 . . ?
C3 C4 H4 120.2 . . ?
C3 C4 C5 119.6(5) . . ?
C5 C4 H4 120.2 . . ?
C4 C5 H5 119.3 . . ?
C6 C5 C4 121.3(5) . . ?
C6 C5 H5 119.3 . . ?
C1 C6 C7 118.1(5) . . ?
C5 C6 C1 117.7(5) . . ?
C5 C6 C7 124.0(5) . . ?
C6 C7 C8 108.3(4) . . ?
C6 C7 C14 111.1(5) . . ?
C6 C7 C15 109.2(5) . . ?
C8 C7 C15 107.3(5) . . ?
C14 C7 C8 111.8(5) . . ?
C14 C7 C15 109.0(6) . . ?
C9 C8 C7 125.0(5) . . ?
C9 C8 C13 117.6(5) . . ?
C13 C8 C7 117.3(5) . . ?
C8 C9 H9 119.3 . . ?
C8 C9 C10 121.3(5) . . ?
C10 C9 H9 119.3 . . ?
C9 C10 H10 119.9 . . ?
C11 C10 C9 120.3(5) . . ?
C11 C10 H10 119.9 . . ?
C10 C11 H11 119.7 . . ?
C10 C11 C12 120.7(6) . . ?
C12 C11 H11 119.7 . . ?
C11 C12 P2 119.4(4) . . ?
C11 C12 C13 117.6(5) . . ?
C13 C12 P2 122.9(4) . . ?
O1 C13 C8 119.6(5) . . ?
O1 C13 C12 117.8(4) . . ?
C8 C13 C12 122.6(5) . . ?
C7 C14 H14A 109.5 . . ?
C7 C14 H14B 109.5 . . ?
C7 C14 H14C 109.5 . . ?
H14A C14 H14B 109.5 . . ?
H14A C14 H14C 109.5 . . ?
H14B C14 H14C 109.5 . . ?
C7 C15 H15A 109.5 . . ?
C7 C15 H15B 109.5 . . ?
C7 C15 H15C 109.5 . . ?
H15A C15 H15B 109.5 . . ?
H15A C15 H15C 109.5 . . ?
H15B C15 H15C 109.5 . . ?
C17 C16 P1 121.8(4) . . ?
C21 C16 P1 119.4(4) . . ?
C21 C16 C17 118.6(5) . . ?
C16 C17 H17 120.3 . . ?
C18 C17 C16 119.5(6) . . ?
C18 C17 H17 120.3 . . ?
C17 C18 H18 119.4 . . ?
C19 C18 C17 121.1(5) . . ?
C19 C18 H18 119.4 . . ?
C18 C19 H19 120.5 . . ?
C20 C19 C18 119.0(5) . . ?
C20 C19 H19 120.5 . . ?
C19 C20 H20 119.7 . . ?
C19 C20 C21 120.6(6) . . ?
C21 C20 H20 119.7 . . ?
C16 C21 C20 121.2(5) . . ?
C16 C21 H21 119.4 . . ?
C20 C21 H21 119.4 . . ?
C23 C22 P1 122.6(4) . . ?
C23 C22 C27 120.0(5) . . ?
C27 C22 P1 117.2(4) . . ?
C22 C23 H23 120.1 . . ?
C22 C23 C24 119.7(6) . . ?
C24 C23 H23 120.1 . . ?
C23 C24 H24 120.2 . . ?
C25 C24 C23 119.7(6) . . ?
C25 C24 H24 120.2 . . ?
C24 C25 H25 120.0 . . ?
C26 C25 C24 120.0(6) . . ?
C26 C25 H25 120.0 . . ?
C25 C26 H26 119.6 . . ?
C27 C26 C25 120.8(6) . . ?
C27 C26 H26 119.6 . . ?
C22 C27 H27 120.1 . . ?
C26 C27 C22 119.8(6) . . ?
C26 C27 H27 120.1 . . ?
C29 C28 P2 117.8(4) . . ?
C33 C28 P2 122.8(4) . . ?
C33 C28 C29 119.4(5) . . ?
C28 C29 H29 120.0 . . ?
C28 C29 C30 119.9(5) . . ?
C30 C29 H29 120.0 . . ?
C29 C30 H30 119.6 . . ?
C31 C30 C29 120.9(5) . . ?
C31 C30 H30 119.6 . . ?
C30 C31 H31 120.4 . . ?
C32 C31 C30 119.1(5) . . ?
C32 C31 H31 120.4 . . ?
C31 C32 H32 119.6 . . ?
C31 C32 C33 120.9(6) . . ?
C33 C32 H32 119.6 . . ?
C28 C33 C32 119.8(6) . . ?
C28 C33 H33 120.1 . . ?
C32 C33 H33 120.1 . . ?
C35 C34 P2 122.4(4) . . ?
C35 C34 C39 118.9(5) . . ?
C39 C34 P2 118.7(4) . . ?
C34 C35 H35 119.6 . . ?
C34 C35 C36 120.7(5) . . ?
C36 C35 H35 119.6 . . ?
C35 C36 H36 119.9 . . ?
C37 C36 C35 120.2(6) . . ?
C37 C36 H36 119.9 . . ?
C36 C37 H37 120.1 . . ?
C36 C37 C38 119.7(5) . . ?
C38 C37 H37 120.1 . . ?
C37 C38 H38 119.9 . . ?
C37 C38 C39 120.3(6) . . ?
C39 C38 H38 119.9 . . ?
C34 C39 H39 119.9 . . ?
C38 C39 C34 120.2(6) . . ?
C38 C39 H39 119.9 . . ?
C41 C40 Pd1 122.8(4) . . ?
C44 C40 Pd1 119.9(4) . . ?
C44 C40 C41 117.4(5) . . ?
N1 C41 C40 124.7(5) . . ?
N1 C41 H41 117.6 . . ?
C40 C41 H41 117.6 . . ?
N1 C42 H42 118.1 . . ?
N1 C42 C43 123.8(5) . . ?
C43 C42 H42 118.1 . . ?
C42 C43 H43 120.3 . . ?
C42 C43 C44 119.4(5) . . ?
C44 C43 H43 120.3 . . ?
C40 C44 C43 118.5(5) . . ?
C40 C44 H44 120.8 . . ?
C43 C44 H44 120.8 . . ?

loop_
_geom_torsion_atom_site_label_1
_geom_torsion_atom_site_label_2
_geom_torsion_atom_site_label_3
_geom_torsion_atom_site_label_4
_geom_torsion
_geom_torsion_site_symmetry_1
_geom_torsion_site_symmetry_2
_geom_torsion_site_symmetry_3
_geom_torsion_site_symmetry_4
_geom_torsion_publ_flag
Pd1 P1 C2 C1 23.9(5) . . . . ?
Pd1 P1 C2 C3 -157.3(4) . . . . ?
Pd1 P1 C16 C17 -157.6(4) . . . . ?
Pd1 P1 C16 C21 17.1(5) . . . . ?
Pd1 P1 C22 C23 -111.5(5) . . . . ?
Pd1 P1 C22 C27 73.2(5) . . . . ?
Pd1 P2 C12 C11 151.5(4) . . . . ?
Pd1 P2 C12 C13 -31.1(5) . . . . ?
Pd1 P2 C28 C29 -30.2(5) . . . . ?
Pd1 P2 C28 C33 149.7(4) . . . . ?
Pd1 P2 C34 C35 110.2(4) . . . . ?
Pd1 P2 C34 C39 -70.9(4) . . . . ?
Pd1 C40 C41 N1 180.0(4) . . . . ?
Pd1 C40 C44 C43 179.6(4) . . . . ?
P1 C2 C3 C4 179.9(4) . . . . ?
P1 C16 C17 C18 175.7(4) . . . . ?
P1 C16 C21 C20 -176.7(4) . . . . ?
P1 C22 C23 C24 -173.1(5) . . . . ?
P1 C22 C27 C26 172.8(5) . . . . ?
P2 C12 C13 O1 3.8(7) . . . . ?
P2 C12 C13 C8 -176.6(4) . . . . ?
P2 C28 C29 C30 -178.9(4) . . . . ?
P2 C28 C33 C32 179.8(5) . . . . ?
P2 C34 C35 C36 -178.0(4) . . . . ?
P2 C34 C39 C38 178.8(4) . . . . ?
O1 C1 C2 P1 1.5(6) . . . . ?
O1 C1 C2 C3 -177.3(4) . . . . ?
O1 C1 C6 C5 178.6(4) . . . . ?
O1 C1 C6 C7 1.8(7) . . . . ?
N1 C42 C43 C44 0.9(9) . . . . ?
C1 O1 C13 C8 -35.0(7) . . . . ?
C1 O1 C13 C12 144.6(5) . . . . ?
C1 C2 C3 C4 -1.2(7) . . . . ?
C1 C6 C7 C8 -36.4(7) . . . . ?
C1 C6 C7 C14 -159.6(5) . . . . ?
C1 C6 C7 C15 80.1(6) . . . . ?
C2 P1 C16 C17 84.1(5) . . . . ?
C2 P1 C16 C21 -101.2(4) . . . . ?
C2 P1 C22 C23 3.5(5) . . . . ?
C2 P1 C22 C27 -171.7(4) . . . . ?
C2 C1 C6 C5 -0.2(7) . . . . ?
C2 C1 C6 C7 -177.0(5) . . . . ?
C2 C3 C4 C5 -0.4(8) . . . . ?
C3 C4 C5 C6 1.8(8) . . . . ?
C4 C5 C6 C1 -1.5(7) . . . . ?
C4 C5 C6 C7 175.1(5) . . . . ?
C5 C6 C7 C8 147.0(5) . . . . ?
C5 C6 C7 C14 23.9(8) . . . . ?
C5 C6 C7 C15 -96.4(6) . . . . ?
C6 C1 C2 P1 -179.7(4) . . . . ?
C6 C1 C2 C3 1.6(7) . . . . ?
C6 C7 C8 C9 -147.0(6) . . . . ?
C6 C7 C8 C13 37.4(7) . . . . ?
C7 C8 C9 C10 -177.9(6) . . . . ?
C7 C8 C13 O1 -3.6(7) . . . . ?
C7 C8 C13 C12 176.9(5) . . . . ?
C8 C9 C10 C11 2.0(11) . . . . ?
C9 C8 C13 O1 -179.5(5) . . . . ?
C9 C8 C13 C12 0.9(8) . . . . ?
C9 C10 C11 C12 -0.2(10) . . . . ?
C10 C11 C12 P2 176.3(5) . . . . ?
C10 C11 C12 C13 -1.2(9) . . . . ?
C11 C12 C13 O1 -178.8(5) . . . . ?
C11 C12 C13 C8 0.8(8) . . . . ?
C12 P2 C28 C29 85.8(4) . . . . ?
C12 P2 C28 C33 -94.4(5) . . . . ?
C12 P2 C34 C35 -1.6(5) . . . . ?
C12 P2 C34 C39 177.3(4) . . . . ?
C13 O1 C1 C2 -145.1(5) . . . . ?
C13 O1 C1 C6 36.0(6) . . . . ?
C13 C8 C9 C10 -2.3(10) . . . . ?
C14 C7 C8 C9 -24.2(8) . . . . ?
C14 C7 C8 C13 160.1(5) . . . . ?
C15 C7 C8 C9 95.2(7) . . . . ?
C15 C7 C8 C13 -80.4(6) . . . . ?
C16 P1 C2 C1 151.4(4) . . . . ?
C16 P1 C2 C3 -29.8(5) . . . . ?
C16 P1 C22 C23 114.6(5) . . . . ?
C16 P1 C22 C27 -60.6(5) . . . . ?
C16 C17 C18 C19 0.9(9) . . . . ?
C17 C16 C21 C20 -1.8(8) . . . . ?
C17 C18 C19 C20 -1.9(9) . . . . ?
C18 C19 C20 C21 1.1(9) . . . . ?
C19 C20 C21 C16 0.8(9) . . . . ?
C21 C16 C17 C18 1.0(8) . . . . ?
C22 P1 C2 C1 -102.3(4) . . . . ?
C22 P1 C2 C3 76.5(4) . . . . ?
C22 P1 C16 C17 -23.0(5) . . . . ?
C22 P1 C16 C21 151.7(4) . . . . ?
C22 C23 C24 C25 -0.2(10) . . . . ?
C23 C22 C27 C26 -2.6(9) . . . . ?
C23 C24 C25 C26 -1.0(10) . . . . ?
C24 C25 C26 C27 0.4(10) . . . . ?
C25 C26 C27 C22 1.4(10) . . . . ?
C27 C22 C23 C24 2.0(9) . . . . ?
C28 P2 C12 C11 22.9(5) . . . . ?
C28 P2 C12 C13 -159.8(4) . . . . ?
C28 P2 C34 C35 -110.7(4) . . . . ?
C28 P2 C34 C39 68.2(4) . . . . ?
C28 C29 C30 C31 -1.4(9) . . . . ?
C29 C28 C33 C32 -0.4(9) . . . . ?
C29 C30 C31 C32 0.7(9) . . . . ?
C30 C31 C32 C33 0.1(10) . . . . ?
C31 C32 C33 C28 -0.3(11) . . . . ?
C33 C28 C29 C30 1.2(8) . . . . ?
C34 P2 C12 C11 -85.3(5) . . . . ?
C34 P2 C12 C13 92.0(5) . . . . ?
C34 P2 C28 C29 -167.3(4) . . . . ?
C34 P2 C28 C33 12.5(5) . . . . ?
C34 C35 C36 C37 -1.7(8) . . . . ?
C35 C34 C39 C38 -2.3(8) . . . . ?
C35 C36 C37 C38 -0.7(9) . . . . ?
C36 C37 C38 C39 1.6(9) . . . . ?
C37 C38 C39 C34 -0.1(8) . . . . ?
C39 C34 C35 C36 3.1(8) . . . . ?
C41 N1 C42 C43 -1.2(9) . . . . ?
C41 C40 C44 C43 -0.7(7) . . . . ?
C42 N1 C41 C40 0.6(8) . . . . ?
C42 C43 C44 C40 0.1(8) . . . . ?
C44 C40 C41 N1 0.3(8) . . . . ?

_shelx_res_file                  
;
TITL mo_dm15772_0m in P-1
CELL 0.71073 11.1201 12.074 15.4866 69.218 72.309 70.811
ZERR 2 0.0024 0.0027 0.0035 0.004 0.004 0.004
LATT 1

SFAC C H Br N O P Pd
UNIT 88 72 2 2 2 4 2

L.S. 5
PLAN  -10
SIZE 0.08 0.1 0.15
TEMP -143.15
BOND $H
MORE -1
CONF
fmap 2
acta 52
REM <HKL>D:/data/guest/dm15772/mo_dm15772_0m.hkl</HKL>

WGHT    0.063700
FVAR       0.14662
PD1   7    0.477858    0.118407    0.311868    11.00000    0.01711    0.01902 =
         0.02122   -0.00778   -0.00545   -0.00242
BR1   3    0.343496    0.004722    0.281845    11.00000    0.02543    0.02893 =
         0.02987   -0.01235   -0.00622   -0.00664
P1    6    0.658265    0.038716    0.211050    11.00000    0.01655    0.02217 =
         0.02300   -0.00835   -0.00551   -0.00176
P2    6    0.295610    0.273636    0.337319    11.00000    0.01953    0.01932 =
         0.02322   -0.00888   -0.00509   -0.00193
O1    5    0.442638    0.259710    0.138737    11.00000    0.02002    0.02225 =
         0.02042   -0.01031   -0.00510   -0.00384
N1    4    0.707909    0.342753    0.308719    11.00000    0.03301    0.02828 =
         0.03803   -0.00788   -0.00722   -0.00982
C1    1    0.505643    0.190216    0.074871    11.00000    0.01599    0.02512 =
         0.02405   -0.01065   -0.00182   -0.00784
C2    1    0.606646    0.088215    0.098543    11.00000    0.01984    0.02655 =
         0.02116   -0.00754   -0.00130   -0.00887
C3    1    0.671519    0.023655    0.032093    11.00000    0.02176    0.02901 =
         0.02367   -0.00616   -0.00297   -0.00879
AFIX  43
H3    2    0.742098   -0.045518    0.045667    11.00000   -1.20000
AFIX   0
C4    1    0.635271    0.058214   -0.052898    11.00000    0.02753    0.02917 =
         0.02451   -0.01206   -0.00027   -0.00885
AFIX  43
H4    2    0.680830    0.013528   -0.097745    11.00000   -1.20000
AFIX   0
C5    1    0.531401    0.159086   -0.072799    11.00000    0.03052    0.02347 =
         0.02285   -0.00153   -0.00889   -0.01378
AFIX  43
H5    2    0.505033    0.181263   -0.130808    11.00000   -1.20000
AFIX   0
C6    1    0.466358    0.227103   -0.010336    11.00000    0.02131    0.01842 =
         0.02857   -0.00226   -0.00873   -0.00728
C7    1    0.360136    0.342853   -0.030567    11.00000    0.04986    0.02140 =
         0.02369   -0.00528   -0.01970    0.00638
C8    1    0.261952    0.350737    0.062006    11.00000    0.03373    0.02246 =
         0.03054   -0.01008   -0.01352   -0.00132
C9    1    0.129815    0.401726    0.070004    11.00000    0.04319    0.04578 =
         0.04502   -0.02411   -0.03196    0.01673
AFIX  43
H9    2    0.094184    0.432756    0.015060    11.00000   -1.20000
AFIX   0
C10   1    0.048079    0.408596    0.156475    11.00000    0.02758    0.05682 =
         0.05797   -0.03207   -0.02433    0.01839
AFIX  43
H10   2   -0.043008    0.441743    0.160615    11.00000   -1.20000
AFIX   0
C11   1    0.098037    0.367747    0.236214    11.00000    0.02691    0.03408 =
         0.04019   -0.01947   -0.01009    0.00586
AFIX  43
H11   2    0.041195    0.373052    0.295218    11.00000   -1.20000
AFIX   0
C12   1    0.231573    0.318459    0.231527    11.00000    0.02827    0.01863 =
         0.03036   -0.00818   -0.01611    0.00004
C13   1    0.310964    0.310506    0.143421    11.00000    0.02788    0.01337 =
         0.03071   -0.00933   -0.01409    0.00453
C14   1    0.295565    0.346299   -0.105814    11.00000    0.05946    0.07485 =
         0.05373   -0.03962   -0.03905    0.03025
AFIX 137
H14A  2    0.362481    0.332557   -0.161735    11.00000   -1.50000
H14B  2    0.234765    0.426340   -0.123289    11.00000   -1.50000
H14C  2    0.247990    0.282213   -0.080730    11.00000   -1.50000
AFIX   0
C15   1    0.418886    0.453232   -0.065470    11.00000    0.09401    0.02534 =
         0.04086   -0.00338    0.00395   -0.00599
AFIX 137
H15A  2    0.464919    0.449039   -0.019116    11.00000   -1.50000
H15B  2    0.349160    0.528681   -0.073484    11.00000   -1.50000
H15C  2    0.480206    0.452665   -0.126161    11.00000   -1.50000
AFIX   0
C16   1    0.725300   -0.126502    0.239520    11.00000    0.02398    0.02635 =
         0.02459   -0.01302   -0.01141    0.00138
C17   1    0.854298   -0.178223    0.202567    11.00000    0.02521    0.03718 =
         0.03438   -0.01457   -0.00715   -0.00057
AFIX  43
H17   2    0.908580   -0.127744    0.157980    11.00000   -1.20000
AFIX   0
C18   1    0.902826   -0.304019    0.231406    11.00000    0.02447    0.03695 =
         0.05114   -0.01974   -0.01255    0.00887
AFIX  43
H18   2    0.991126   -0.339175    0.206857    11.00000   -1.20000
AFIX   0
C19   1    0.824973   -0.378967    0.295173    11.00000    0.04247    0.02506 =
         0.03857   -0.01081   -0.01640    0.00716
AFIX  43
H19   2    0.858340   -0.465210    0.313072    11.00000   -1.20000
AFIX   0
C20   1    0.699376   -0.327356    0.332121    11.00000    0.04428    0.02648 =
         0.03241   -0.00169   -0.00637   -0.00866
AFIX  43
H20   2    0.645389   -0.378000    0.376889    11.00000   -1.20000
AFIX   0
C21   1    0.650138   -0.202394    0.305066    11.00000    0.02924    0.02345 =
         0.02300   -0.00726   -0.00412   -0.00073
AFIX  43
H21   2    0.562784   -0.168000    0.332118    11.00000   -1.20000
AFIX   0
C22   1    0.805281    0.092599    0.177130    11.00000    0.01967    0.02686 =
         0.03399   -0.01436   -0.00245   -0.00468
C23   1    0.848718    0.159713    0.086912    11.00000    0.02854    0.05631 =
         0.03368   -0.01476   -0.00548   -0.01289
AFIX  43
H23   2    0.796888    0.187387    0.041033    11.00000   -1.20000
AFIX   0
C24   1    0.969972    0.187235    0.062788    11.00000    0.03254    0.06392 =
         0.04100   -0.01291    0.00809   -0.02864
AFIX  43
H24   2    1.000726    0.233447    0.000466    11.00000   -1.20000
AFIX   0
C25   1    1.044358    0.146842    0.130047    11.00000    0.02335    0.05010 =
         0.06401   -0.01787   -0.00231   -0.01406
AFIX  43
H25   2    1.127172    0.164055    0.113815    11.00000   -1.20000
AFIX   0
C26   1    0.998567    0.081735    0.220472    11.00000    0.02726    0.04509 =
         0.05865   -0.01499   -0.02007   -0.00798
AFIX  43
H26   2    1.049928    0.054643    0.266585    11.00000   -1.20000
AFIX   0
C27   1    0.879617    0.055356    0.245008    11.00000    0.02602    0.03840 =
         0.03393   -0.00851   -0.00742   -0.00905
AFIX  43
H27   2    0.848050    0.011824    0.308097    11.00000   -1.20000
AFIX   0
C28   1    0.157166    0.247729    0.435886    11.00000    0.02072    0.02529 =
         0.03286   -0.01032   -0.00713   -0.00444
C29   1    0.131916    0.134023    0.467350    11.00000    0.03261    0.02907 =
         0.02885   -0.01598   -0.00181   -0.00520
AFIX  43
H29   2    0.186459    0.071755    0.438754    11.00000   -1.20000
AFIX   0
C30   1    0.027183    0.110648    0.540539    11.00000    0.04282    0.03289 =
         0.03315   -0.01383    0.00363   -0.02012
AFIX  43
H30   2    0.009019    0.032646    0.561024    11.00000   -1.20000
AFIX   0
C31   1   -0.050695    0.198309    0.583893    11.00000    0.02289    0.03541 =
         0.03466   -0.01365    0.00120   -0.01019
AFIX  43
H31   2   -0.121965    0.181317    0.634691    11.00000   -1.20000
AFIX   0
C32   1   -0.024711    0.310548    0.553237    11.00000    0.04701    0.02985 =
         0.06643   -0.02595    0.01847   -0.01422
AFIX  43
H32   2   -0.078368    0.371823    0.583120    11.00000   -1.20000
AFIX   0
C33   1    0.078830    0.336311    0.479150    11.00000    0.03809    0.02167 =
         0.05634   -0.01540    0.01250   -0.01029
AFIX  43
H33   2    0.095709    0.414894    0.458272    11.00000   -1.20000
AFIX   0
C34   1    0.318480    0.417414    0.335857    11.00000    0.01449    0.02347 =
         0.02997   -0.01509    0.00195   -0.00153
C35   1    0.292185    0.523241    0.265119    11.00000    0.02720    0.02840 =
         0.03264   -0.00866   -0.00011   -0.01137
AFIX  43
H35   2    0.258186    0.523739    0.215601    11.00000   -1.20000
AFIX   0
C36   1    0.314690    0.630045    0.264935    11.00000    0.03973    0.02857 =
         0.03966   -0.00609    0.00541   -0.01655
AFIX  43
H36   2    0.298216    0.702334    0.214562    11.00000   -1.20000
AFIX   0
C37   1    0.360509    0.631247    0.337147    11.00000    0.02309    0.03466 =
         0.05964   -0.02640    0.00660   -0.01321
AFIX  43
H37   2    0.376829    0.703952    0.336635    11.00000   -1.20000
AFIX   0
C38   1    0.382837    0.526677    0.410499    11.00000    0.02888    0.04300 =
         0.05911   -0.03553   -0.00800   -0.00485
AFIX  43
H38   2    0.412554    0.527839    0.461490    11.00000   -1.20000
AFIX   0
C39   1    0.362155    0.419708    0.410293    11.00000    0.02769    0.03169 =
         0.03791   -0.01502   -0.00993   -0.00019
AFIX  43
H39   2    0.377822    0.347759    0.461077    11.00000   -1.20000
AFIX   0
C40   1    0.586266    0.192185    0.348319    11.00000    0.01544    0.02328 =
         0.02393   -0.01117   -0.00723    0.00192
C41   1    0.635534    0.290921    0.287392    11.00000    0.02205    0.02429 =
         0.02847   -0.00749   -0.00540   -0.00601
AFIX  43
H41   2    0.616433    0.324031    0.226132    11.00000   -1.20000
AFIX   0
C42   1    0.734001    0.293778    0.394367    11.00000    0.03693    0.03640 =
         0.04868   -0.01571   -0.01625   -0.01657
AFIX  43
H42   2    0.786718    0.327688    0.411026    11.00000   -1.20000
AFIX   0
C43   1    0.689521    0.197416    0.460060    11.00000    0.03406    0.03715 =
         0.03470   -0.01152   -0.01838   -0.00727
AFIX  43
H43   2    0.710219    0.166636    0.520774    11.00000   -1.20000
AFIX   0
C44   1    0.613806    0.144909    0.437259    11.00000    0.02461    0.02360 =
         0.02690   -0.00851   -0.00545   -0.00670
AFIX  43
H44   2    0.581697    0.077935    0.481910    11.00000   -1.20000
AFIX   0
HKLF 4

REM  mo_dm15772_0m in P-1
REM R1 =  0.0544 for    5641 Fo > 4sig(Fo)  and  0.0928 for all    8389 data
REM    453 parameters refined using      0 restraints

END

WGHT      0.0637      0.0000

REM Highest difference peak  1.368,  deepest hole -1.253,  1-sigma level  0.138
Q1    1   0.4366  0.1772  0.2645  11.00000  0.05    1.37
Q2    1   0.5056  0.0782  0.3641  11.00000  0.05    1.31
Q3    1   0.3013  0.0647  0.2267  11.00000  0.05    1.07
Q4    1   0.5126  0.0955  0.2511  11.00000  0.05    0.89
Q5    1   0.4201  0.0986  0.3274  11.00000  0.05    0.78
Q6    1   0.2753  0.2977  0.2803  11.00000  0.05    0.78
Q7    1   0.4211  0.1947  0.3204  11.00000  0.05    0.76
Q8    1   0.3851 -0.0727  0.3292  11.00000  0.05    0.73
Q9    1   0.5350  0.1376  0.2946  11.00000  0.05    0.72
Q10   1   0.5907  0.0449  0.2824  11.00000  0.05    0.67
;
_shelx_res_checksum              46571
_olex2_submission_special_instructions 'No special instructions were received'
